# Supplementary material for: Simultaneous achievement of high ethanol yield and titer in Clostridium thermocellum
Source: Biotechnol Biofuels. 2016 Jun 2;9:116. doi: 10.1186/s13068-016-0528-8 (PMC4890492; doi:10.1186/s13068-016-0528-8)
Supplement: Supplementary file 2 — 10.1186/s13068-016-0528-8 End residual and products concentration from 95 g/L cellulose during the bioreactor fermentation. The strains grown on minimal medium in bioreactor with pH regulation. Error bars represent one standard deviation, n = 3. This is data for the end point after 303 h of incubation. [file 13068_2016_528_MOESM2_ESM.xlsx]

## Sheet: Sheet1
Fermentation Product	Concentration (g/L)
cellulose loaded (glucose equivalent)	94.9 ± 0.5
cellulose solubilized (glucose equivalent)	93.2 ± 0.5
acetic acid	1.1 ± 0.1
ethanol	26.7 ± 0.9
lactic acid	0.4 ± 0.0
formate	0.3 ± 0.0
isobutanol	1.8 ± 0.1
Meso-23-butanediol	0.3 ± 0.0
Pyroglutamic acid	0.3 ± 0.1
Pyruvate UV210	0.1 ± 0.0
SS/RR-23-butanediol	1.2 ± 0.1
Xylitol	0.5 ± 0.0
Fumarate UV250	0.1 ± 0.0
Glucose	1.3 ± 0.2
Xylose	0.4 ± 0.0
