# Supplementary material for: Simultaneous achievement of high ethanol yield and titer in Clostridium thermocellum
Source: Biotechnol Biofuels. 2016 Jun 2;9:116. doi: 10.1186/s13068-016-0528-8 (PMC4890492; doi:10.1186/s13068-016-0528-8)
Supplement: Supplementary file 3 — 10.1186/s13068-016-0528-8 List of mutations among the strains AG553, AG601 and LL1210 of Clostridium thermocellum. SNV single nucleotide variation; CDS coding region. [file 13068_2016_528_MOESM3_ESM.xlsx]

## Sheet: Sheet1
Coordinate	gene	fwd CDS	fwd CDS 2	fwd CDS distance	rev CDS	rev CDS 2	rev CDS distance	best CDS ID	CDS	Description	Type	Reference	Allele	Note(Amino acid/Genome sequence change)	LL345		LL1039	AG553	AG553		AG601	LL1149		LL1210	LL1218
19150	Clo1313_0016	Clo1313_0018	1824bp upstream of Clo1313_0018	1824	Clo1313_0014	2542bp upstream of Clo1313_0014	2542	Clo1313_0016	Clo1313_0016	VanW family protein;	Deletion	T	-	Asn8 frame shift										0.9924
35794	0	Clo1313_0034	195bp upstream of Clo1313_0034	195	Clo1313_0030	3451bp upstream of Clo1313_0030	3451	Clo1313_0034	195bp upstream of Clo1313_0034	4-diphosphocytidyl-2-C-methyl-D-erythritol kinase;	Transposon			LL345 transposon	0.985		0.99	0.98	0.945		0.975	0.98		0.94	1
81046	Clo1313_0075	Clo1313_0076	557bp upstream of Clo1313_0076	557	Clo1313_0072	3082bp upstream of Clo1313_0072	3082	Clo1313_0075	Clo1313_0075	Transketolase subunit B;	SNV	G	A	Asp156Asn			1	1	1		1	1		1	1
450410	Clo1313_0406	Clo1313_0407	1200bp upstream of Clo1313_0407	1200	Clo1313_0403	2572bp upstream of Clo1313_0403	2572	Clo1313_0406	Clo1313_0406	CheA signal transduction histidine kinase;	SNV	G	T	Ala215Ser					0.8681
510359	Clo1313_0460	Clo1313_0461	243bp upstream of Clo1313_0461	243	Clo1313_0420	34826bp upstream of Clo1313_0420	34826	Clo1313_0460	Clo1313_0460	LSU ribosomal protein L6P;	SNV	G	A	Gly109Arg							1	1		1	1
590462	Clo1313_0538	Clo1313_0539	827bp upstream of Clo1313_0539	827	Clo1313_0537	17bp upstream of Clo1313_0537	17	Clo1313_0538	Clo1313_0538	Putative uncharacterized protein;	Deletion	C	-	Asp89frame shift										1
633177	0	Clo1313_0578	1566bp upstream of Clo1313_0578	1566	Clo1313_0575	114bp upstream of Clo1313_0575	114	Clo1313_0575	114bp upstream of Clo1313_0575	Ech hydrogenase subunit A;	SNV	G	T				1	1	1		1	1		1	1
724432	Clo1313_0637	Clo1313_0640	1436bp upstream of Clo1313_0640	1436	Clo1313_0635	2255bp upstream of Clo1313_0635	2255	Clo1313_0637	Clo1313_0637	Sporulation regulator Spo0A homolog #2	SNV	C	A	Thr208Asn							0.9375	1		1	1
739555	Clo1313_0651	Clo1313_0652	139bp upstream of Clo1313_0652	139	Clo1313_0650	994bp upstream of Clo1313_0650	994	Clo1313_0651	Clo1313_0651	Diaminopimelate epimerase;	SNV	G	A	Gly265Asp			1	1	1		1	1		0.9919	1
880814	Clo1313_0764	Clo1313_0765	114bp upstream of Clo1313_0765	114	Clo1313_0745	20917bp upstream of Clo1313_0745	20917	Clo1313_0764	Clo1313_0764	CRISPR-associated protein Cas2;	SNV	T	C	Leu51Pro							1	1		1	1
881080	Clo1313_0765	Clo1313_0766	560bp upstream of Clo1313_0766	560	Clo1313_0745	21183bp upstream of Clo1313_0745	21183	Clo1313_0765	Clo1313_0765	CRISPR-associated protein Cas4;	Transposon			CRISPR region, upstream of transposon							0.94	0.96		0.965	0.97
1090041	0	Clo1313_0933	51bp upstream of Clo1313_0933	51	Clo1313_0926	7318bp upstream of Clo1313_0926	7318	Clo1313_0933	51bp upstream of Clo1313_0933	Chaperone protein dnaK;	SNV	C	A								0.9214	0.9888		1	1
1124775	Clo1313_0964	Clo1313_0965	293bp upstream of Clo1313_0965	293	Clo1313_0957	5460bp upstream of Clo1313_0957	5460	Clo1313_0964	Clo1313_0964	Recombinase;	SNV	G	T	Glu487stop codon			1	1	1		0.9929	1		0.9917	1
1341993	Clo1313_1122	Clo1313_1123	859bp upstream of Clo1313_1123	859	Clo1313_1088	42872bp upstream of Clo1313_1088	42872	Clo1313_1122	Clo1313_1122	RNA binding metal dependent phosphohydrolase;	SNV	G	T	Gly281Trp										1
1343532	Clo1313_1123	Clo1313_1124	268bp upstream of Clo1313_1124	268	Clo1313_1088	44411bp upstream of Clo1313_1088	44411	Clo1313_1123	Clo1313_1123	Putative uncharacterized protein;	SNV	G	T	No amino acid change										1
1380739	Clo1313_1160	Clo1313_1161	1131bp upstream of Clo1313_1161	1131	Clo1313_1159	181bp upstream of Clo1313_1159	181	Clo1313_1160	Clo1313_1160	L-lactate dehydrogenase;	Targeted gene deletion			ldh deletion			0.97	1	1		1	0.985		1	1
1407632	0	Clo1313_1185	105bp upstream of Clo1313_1185	105	Clo1313_1174	10601bp upstream of Clo1313_1174	10601	Clo1313_1185	105bp upstream of Clo1313_1185	phosphate acetyltransferase and acetate kinase	Targeted gene deletion			pta-ack deletion (partial Clo1313_1187 deletion)			1	1	0.9875		1	1		1	0.99
1410311	0	Clo1313_1187	61bp upstream of Clo1313_1187	61	Clo1313_1174	13280bp upstream of Clo1313_1174	13280	Clo1313_1187	61bp upstream of Clo1313_1187	Putative uncharacterized protein;	SNV	T	G				1	1	1		1	1		1	1
1438370	0	Clo1313_1211	90bp upstream of Clo1313_1211	90	Clo1313_1208	1946bp upstream of Clo1313_1208	1946	Clo1313_1211	90bp upstream of Clo1313_1211	Uridylate kinase;	Transposon			Transposon insertion upstream of Clo1313_1211 aspartate/glutamtat/uridylate kinase			0.955	0.98	0.945		0.945	0.925		0.95	0.95
1506460	Clo1313_1272	Clo1313_1273	55bp upstream of Clo1313_1273	55	Clo1313_1260	13057bp upstream of Clo1313_1260	13057	Clo1313_1272	Clo1313_1272	Metallophosphoesterase;	SNV	C	A	Ala312Glu			1	1	1		1	0.9894		1	1
1769379	0	Clo1313_1520	9063bp upstream of Clo1313_1520	9063	Clo1313_1508	93bp upstream of Clo1313_1508	93	Clo1313_1508	93bp upstream of Clo1313_1508	Nucleoside diphosphate kinase;	Deletion			90bp deletion downstream of Clo1313_1509					0.805
1769551	Clo1313_1509	Clo1313_1520	8891bp upstream of Clo1313_1520	8891	Clo1313_1508	265bp upstream of Clo1313_1508	265	Clo1313_1509	Clo1313_1509	S-adenosylmethionine decarboxylase proenzyme;	SNV	C	A	Glu109Asp					0.8462
1828322	Clo1313_1569	Clo1313_1578	7425bp upstream of Clo1313_1578	7425	Clo1313_1568	564bp upstream of Clo1313_1568	564	Clo1313_1569	Clo1313_1569	Type IV pilus assembly protein PilM;	Insertion	-	G	Asn267frame shift			1	0.9936	0.9918		1	0.9762		1	1
1830797	Clo1313_1571	Clo1313_1578	4950bp upstream of Clo1313_1578	4950	Clo1313_1570	225bp upstream of Clo1313_1570	225	Clo1313_1571	Clo1313_1571	[FeFe] hydrogenase maturation factor Hyde	SNV	T	C	No amino acid change			1	1	1		1	1		1	1
1830796	Clo1313_1571	Clo1313_1578	4951bp upstream of Clo1313_1578	4951	Clo1313_1570	224bp upstream of Clo1313_1570	224	Clo1313_1571	Clo1313_1571	[FeFe] hydrogenase maturation factor Hyde	Targeted gene deletion			hydG deletion			0.98	1	0.975		1	1		0.94	0.98
1876047	Clo1313_1606	Clo1313_1607	615bp upstream of Clo1313_1607	615	Clo1313_1605	506bp upstream of Clo1313_1605	506	Clo1313_1606	Clo1313_1606	Methylthioadenosine phosphorylase;	Deletion	A	-	Ile82frame shift			1	1	1		1	1		1	1
1894762	Clo1313_1622	Clo1313_1635	12737bp upstream of Clo1313_1635	12737	Clo1313_1621	845bp upstream of Clo1313_1621	845	Clo1313_1622	Clo1313_1622	Peptidase M42 family protein;	SNV	G	T	Leu67Ile			0.9855	1	1		1	1		1	1
2010691	Clo1313_1716	Clo1313_1766	48862bp upstream of Clo1313_1766	48862	Clo1313_1714	925bp upstream of Clo1313_1714	925	Clo1313_1716	Clo1313_1716	Pyruvate formate-lyase activating enzyme;	Targeted gene deletion			pfl deletion			1	1	1		0.985	1		1	0.975
2059200	Clo1313_1765	Clo1313_1766	353bp upstream of Clo1313_1766	353	Clo1313_1764	1529bp upstream of Clo1313_1764	1529	Clo1313_1765	Clo1313_1765	Mg chelatase, subunit ChlI;	SNV	G	T				1	1	1		1	1		1	1
2097217	Clo1313_1798	Clo1313_1805	8393bp upstream of Clo1313_1805	8393	Clo1313_1797	1138bp upstream of Clo1313_1797	1138	Clo1313_1798	Clo1313_1798	Iron-containing alcohol dehydrogenase;	SNV	T	C	Asp494Gly			1	1	1		1	1		1	0.9891
2116217	Clo1313_1811	Clo1313_1814	4315bp upstream of Clo1313_1814	4315	Clo1313_1809	2404bp upstream of Clo1313_1809	2404	Clo1313_1811	Clo1313_1811	Putative uncharacterized protein;	Deletion	AC	-	Cys362frame shift										1
2135443	Clo1313_1824	Clo1313_1848	23829bp upstream of Clo1313_1848	23829	Clo1313_1823	896bp upstream of Clo1313_1823	896	Clo1313_1824	Clo1313_1824	ABC transporter related protein;	SNV	C	A	Ala335Ser							1	1		1	1
2143291	Clo1313_1830	Clo1313_1848	15981bp upstream of Clo1313_1848	15981	Clo1313_1829	953bp upstream of Clo1313_1829	953	Clo1313_1830	Clo1313_1830	ABC transporter related protein;	Transposon			ABC transporter, nbdA cellotriose transporter from Nataf et al. 2009							0.97	0.99		0.98	0.975
2144582	Clo1313_1831	Clo1313_1848	14690bp upstream of Clo1313_1848	14690	Clo1313_1830	733bp upstream of Clo1313_1830	733	Clo1313_1831	Clo1313_1831	ROK domain containing protein;	SNV	C	A	Ser267Ile			1	1	1		1	1		1	1
2207637	Clo1313_1891	Clo1313_1896	4758bp upstream of Clo1313_1896	4758	Clo1313_1890	720bp upstream of Clo1313_1890	720	Clo1313_1891	Clo1313_1891	Phosphoribulokinase/uridine kinase;	SNV	G	A	Leu363Phe							1	1		0.9783	1
2370408	0	Clo1313_2012	2565bp upstream of Clo1313_2012	2565	Clo1313_2008	1069bp upstream of Clo1313_2008	1069	Clo1313_2008	1069bp upstream of Clo1313_2008	Transposase, mutator type;	Transposon			Region with several transposons							0.96	0.86		0.89	0.925
2373721	0	Clo1313_2014	583bp upstream of Clo1313_2014	583	Clo1313_2011	1697bp upstream of Clo1313_2011	1697	Clo1313_2014	583bp upstream of Clo1313_2014	Metallophosphoesterase;	SNV	G	A				1	1	1		1	1		1	1
2453072	Clo1313_2087	Clo1313_2123	42709bp upstream of Clo1313_2123	42709	Clo1313_2086	286bp upstream of Clo1313_2086	286	Clo1313_2087	Clo1313_2087	Transposase IS200-like protein;	SNV	G	A	Pro147Leu			1	0.9857	1		1	0.9783		0.9767	1
2704355	0	Clo1313_2311	19101bp upstream of Clo1313_2311	19101	Clo1313_2294	886bp upstream of Clo1313_2294	886	Clo1313_2294	886bp upstream of Clo1313_2294	Two component transcriptional regulator, winged helix family;	Insertion	-	T				1	1	1		1	1		1	1
2704379	0	Clo1313_2311	19077bp upstream of Clo1313_2311	19077	Clo1313_2294	910bp upstream of Clo1313_2294	910	Clo1313_2294	910bp upstream of Clo1313_2294	Two component transcriptional regulator, winged helix family;	Insertion	-	T					1	1		1	1			1
2732187	0	Clo1313_2325	1086bp upstream of Clo1313_2325	1086	Clo1313_2323	174bp upstream of Clo1313_2323	174	Clo1313_2323	174bp upstream of Clo1313_2323	ABC transporter related protein;	SNV	C	T								1	1		1	1
2930595	0	Clo1313_2508	3823bp upstream of Clo1313_2508	3823	Clo1313_2504	1639bp upstream of Clo1313_2504	1639	Clo1313_2504	1639bp upstream of Clo1313_2504	Putative uncharacterized protein;	Insertion	-	A				1	1	1		1	1		0.9667	1
2964040	0	Clo1313_2531	5892bp upstream of Clo1313_2531	5892	Clo1313_2526	2256bp upstream of Clo1313_2526	2256	Clo1313_2526	2256bp upstream of Clo1313_2526	Putative uncharacterized protein;	SNV	G	G		0.5		0.5	0.5	0.5		0.5	0.4949		0.5	0.5
3054485	Clo1313_2594	Clo1313_2595	793bp upstream of Clo1313_2595	793	Clo1313_2593	535bp upstream of Clo1313_2593	535	Clo1313_2594	Clo1313_2594	Stage II sporulation protein R;	SNV	C	A	Trp157Cys										1
3099115	Clo1313_2633	Clo1313_2634	1358bp upstream of Clo1313_2634	1358	Clo1313_2632	1546bp upstream of Clo1313_2632	1546	Clo1313_2633	Clo1313_2633	Nucleotidyl transferase;	Insertion	-	A	His379frame shift							1	1		1	1
3132643	Clo1313_2666	Clo1313_2700	45415bp upstream of Clo1313_2700	45415	Clo1313_2665	1312bp upstream of Clo1313_2665	1312	Clo1313_2666	Clo1313_2666	Hedgehog/intein hint domain protein;	SNV	C	T		1		1	1	1		1	1		1	1
3327209	Clo1313_2832	Clo1313_2835	2558bp upstream of Clo1313_2835	2558	Clo1313_2831	1040bp upstream of Clo1313_2831	1040	Clo1313_2832	Clo1313_2832	Transcription termination factor Rho;	SNV	G	A	Pro354Leu							1	1		1	1
3435260	Clo1313_2927	Clo1313_2934	7719bp upstream of Clo1313_2934	7719	Clo1313_2926	158bp upstream of Clo1313_2926	158	Clo1313_2927	Clo1313_2927	Hypoxanthine phosphoribosyltransferase;	Targeted gene deletion			hpt deletion	1		1	0.99	1		1	1		0.99	1
3474144	0	Clo1313_2962	1097bp upstream of Clo1313_2962	1097	Clo1313_2959	710bp upstream of Clo1313_2959	710	Clo1313_2959	710bp upstream of Clo1313_2959	CheW protein;	Transposon			Clo1313_2961 is probably a transposon	0.69		0.79	0.765	0.795		0.765	0.765		0.795	0.845
